# Supplementary material for: Influenza Immunization in Very-Low-Birth-Weight Infants: Epidemiology and Long-Term Outcomes
Source: Vaccines (Basel). 2025 Jan 7;13(1):42. doi: 10.3390/vaccines13010042 (PMC11769184; doi:10.3390/vaccines13010042)
Supplement: Supplementary file 1 [file vaccines-13-00042-s001.zip]

Archive with 1 entries (1 files):
- vaccines-3348715-supplementary.pdf
